# Supplementary material for: Maternal Responses and Adaptive Changes to Environmental Stress via Chronic Nanomaterial Exposure: Differences in Inter and Transgenerational Interclonal Broods of Daphnia magna
Source: Int J Mol Sci. 2020 Dec 22;22(1):15. doi: 10.3390/ijms22010015 (PMC7792578; doi:10.3390/ijms22010015)
Supplement: Supplementary file 1 [file ijms-22-00015-s001.zip]

Archive with 3 entries (2 files):
- ijms-1022340-suppl/
- ijms-1022340-suppl/PAPER 5 Supporting information-Final.docx
- ijms-1022340-suppl/Table S34.xlsx
